# Supplementary material for: segment_liftover : a Python tool to convert segments between genome assemblies
Source: F1000Res. 2018 Jun 8;7:319. Originally published 2018 Mar 14. [Version 2] doi: 10.12688/f1000research.14148.2 (PMC5998006; doi:10.12688/f1000research.14148.2)
Supplement: Supplementary file 1 [file f1000research-7-16527-s0000.tgz]

Archive with 1 entries (1 files):
- d5e18e58-36e6-4695-b323-f0cbf8ef4aad.xlsx
