# Supplementary material for: segment_liftover : a Python tool to convert segments between genome assemblies
Source: F1000Res. 2018 Jun 8;7:319. Originally published 2018 Mar 14. [Version 2] doi: 10.12688/f1000research.14148.2 (PMC5998006; doi:10.12688/f1000research.14148.2)
Supplement: Supplementary file 1 [file f1000research-7-16527-s0000.tgz › d5e18e58-36e6-4695-b323-f0cbf8ef4aad.xlsx]

## Sheet: Sheet1
ensembl_gene_id	hgnc_symbol	entrezgene	chromosome_name	start_position	end_position	description
ENSG00000230880		101927209	1	142618769	142729975
ENSG00000203849		NA	1	142620645	142729967
ENSG00000242676	ANKRD20A12P	NA	1	142697653	142729971	ankyrin repeat domain 20 family, member A12, pseudogene [Source:HGNC Symbol;Acc:43603]
ENSG00000185044	NA	101927648	1	143354963	143467632	NA
ENSG00000226897	NA	NA	1	143498344	143517299	NA
ENSG00000254117	IGHV2-10	NA	14	106559546	106559975	immunoglobulin heavy variable 2-10 (pseudogene) [Source:HGNC Symbol;Acc:5574]
ENSG00000233917	POTEB	100996331	15	22051853	22083227	POTE ankyrin domain family, member B [Source:HGNC Symbol;Acc:33734]
ENSG00000225273	UBE2Q2P2	101929193	15	82647360	82712277	ubiquitin-conjugating enzyme E2Q family member 2 pseudogene 2 [Source:HGNC Symbol;Acc:37440]
ENSG00000237550	UBE2Q2P6	NA	15	82664459	82748784	ubiquitin-conjugating enzyme E2Q family member 2 pseudogene 6 [Source:HGNC Symbol;Acc:49412]
ENSG00000259387	ADAMTS7P2	NA	15	82888224	82924290	ADAMTS7 pseudogene 2 [Source:HGNC Symbol;Acc:49408]
ENSG00000205275	CSPG4P9	NA	15	82970479	82988374	chondroitin sulfate proteoglycan 4 pseudogene 9 [Source:HGNC Symbol;Acc:48360]
ENSG00000234972	TBC1D3C	729877	17	34580902	34757050	TBC1 domain family, member 3C [Source:HGNC Symbol;Acc:24889]
ENSG00000242384	TBC1D3H	729877	17	34581086	34808061	TBC1 domain family, member 3H [Source:HGNC Symbol;Acc:30708]
ENSG00000005955	GGNBP2	79893	17	34900737	34946278	gametogenetin binding protein 2 [Source:HGNC Symbol;Acc:19357]
ENSG00000170866	LILRA3	11026	19	54799854	54809952	leukocyte immunoglobulin-like receptor, subfamily A (without TM domain), member 3 [Source:HGNC Symbol;Acc:6604]
ENSG00000227114	NA	NA	2	91685386	91685524	NA
ENSG00000241850	GSTTP1	NA	22	24340828	24347258	glutathione S-transferase theta pseudogene 1 [Source:HGNC Symbol;Acc:26930]
ENSG00000224676	NA	NA	22	24350068	24352081	NA
ENSG00000184490	NA	NA	22	24366750	24370882	NA
ENSG00000184674	GSTT1	2952	22	24376133	24384680	glutathione S-transferase theta 1 [Source:HGNC Symbol;Acc:4641]
ENSG00000239334	GSTTP2	653399	22	24385938	24401899	glutathione S-transferase theta pseudogene 2 [Source:HGNC Symbol;Acc:33606]
ENSG00000229200	TRBV7-8	NA	7	142099455	142099977	T cell receptor beta variable 7-8 [Source:HGNC Symbol;Acc:12242]
ENSG00000253291	TRBV7-7	NA	7	142119820	142120321	T cell receptor beta variable 7-7 [Source:HGNC Symbol;Acc:12241]
ENSG00000253534	TRBV6-8	NA	7	142124137	142124565	T cell receptor beta variable 6-8 [Source:HGNC Symbol;Acc:12233]
ENSG00000227550	TRBV7-5	NA	7	142157378	142157849	T cell receptor beta variable 7-5 (pseudogene) [Source:HGNC Symbol;Acc:12239]
ENSG00000230099	TRBV5-4	NA	7	142168380	142169045	T cell receptor beta variable 5-4 [Source:HGNC Symbol;Acc:12221]
ENSG00000211721	TRBV6-5	NA	7	142180515	142181016	T cell receptor beta variable 6-5 [Source:HGNC Symbol;Acc:12230]
ENSG00000211739	TRBV12-2	NA	7	142190638	142191080	T cell receptor beta variable 12-2 (pseudogene) [Source:HGNC Symbol;Acc:12184]
ENSG00000241657	TRBV11-2	NA	7	142197570	142198069	T cell receptor beta variable 11-2 [Source:HGNC Symbol;Acc:12181]
ENSG00000229769	TRBV10-2	NA	7	142206511	142207011	T cell receptor beta variable 10-2 [Source:HGNC Symbol;Acc:12178]
ENSG00000244661	TRBV12-1	NA	7	142216290	142216732	T cell receptor beta variable 12-1 (pseudogene) [Source:HGNC Symbol;Acc:12183]
ENSG00000211720	TRBV11-1	NA	7	142223820	142224284	T cell receptor beta variable 11-1 [Source:HGNC Symbol;Acc:12180]
ENSG00000211717	TRBV10-1	NA	7	142231573	142232090	T cell receptor beta variable 10-1(gene/pseudogene) [Source:HGNC Symbol;Acc:12177]
ENSG00000211716	TRBV9	NA	7	142239537	142240058	T cell receptor beta variable 9 [Source:HGNC Symbol;Acc:12246]
ENSG00000211715	TRBV5-3	NA	7	142242281	142242747	T cell receptor beta variable 5-3 (non-functional) [Source:HGNC Symbol;Acc:12220]
ENSG00000242771	TRBV5-2	NA	7	142259059	142259331	T cell receptor beta variable 5-2 (pseudogene) [Source:HGNC Symbol;Acc:12219]
ENSG00000250606	PRSS3P2	154754	7	142478064	142482416	protease, serine, 3 pseudogene 2 [Source:HGNC Symbol;Acc:43788]
ENSG00000243661	WBP1LP1	NA	7	142486452	142487347	WW domain binding protein 1-like pseudogene 1 [Source:HGNC Symbol;Acc:43948]
