# Supplementary material for: segment_liftover : a Python tool to convert segments between genome assemblies
Source: F1000Res. 2018 Jun 8;7:319. Originally published 2018 Mar 14. [Version 2] doi: 10.12688/f1000research.14148.2 (PMC5998006; doi:10.12688/f1000research.14148.2)
Supplement: Supplementary file 2 [file f1000research-7-16527-s0001.tgz]

Archive with 1 entries (1 files):
- 5ba1f6cd-c819-47a6-8b1c-11d07e5f3fda.xlsx
