# Supplementary material for: segment_liftover : a Python tool to convert segments between genome assemblies
Source: F1000Res. 2018 Jun 8;7:319. Originally published 2018 Mar 14. [Version 2] doi: 10.12688/f1000research.14148.2 (PMC5998006; doi:10.12688/f1000research.14148.2)
Supplement: Supplementary file 2 [file f1000research-7-16527-s0001.tgz › 5ba1f6cd-c819-47a6-8b1c-11d07e5f3fda.xlsx]

## Sheet: Sheet1
sampleID	hg19_ref_seg	hg38_ref_seg	perfect_ap	perfect_noap	small_ap	small_noap	big_ap	big_noap
GSE10044/GSM253759	94	95	90	90	3	2	1	1
GSE10092/GSM254351	114	114	112	112	1	1	1	1
GSE10092/GSM254786	76	76	72	72	1	1	3	3
GSE10092/GSM254824	41	41	39	39	2	2	0	0
GSE10099/GSM255037	72	72	69	69	3	3	0	0
GSE10099/GSM255151	69	69	62	62	4	4	3	3
GSE10099/GSM255191	93	91	89	89	1	0	0	0
GSE10099/GSM255234	52	51	43	43	4	3	2	2
GSE10099/GSM255235	202	203	193	193	2	1	5	5
GSE10099/GSM255257	43	41	39	39	1	0	0	0
GSE10099/GSM255282	40	38	34	34	3	2	0	0
GSE10099/GSM255306	43	41	39	39	1	0	0	0
GSE10099/GSM255317	41	41	36	36	1	0	1	1
GSE10099/GSM255334	36	36	35	35	1	1	0	0
GSE10099/GSM255360	33	33	30	30	3	3	0	0
GSE10099/GSM255371	45	45	40	40	4	4	1	1
GSE10099/GSM255386	30	30	29	29	1	1	0	0
GSE10099/GSM255470	149	148	141	141	2	2	6	6
GSE10099/GSM255487	34	32	28	28	3	2	0	0
GSE10099/GSM255517	62	60	55	55	3	2	1	1
GSE10099/GSM255534	52	50	48	48	1	0	0	0
GSE10099/GSM255554	60	60	59	59	1	0	0	0
GSE10099/GSM255587	108	106	102	102	1	0	1	1
GSE10099/GSM255642	178	182	170	170	5	4	2	2
GSE10792/GSM272462	32	32	31	31	1	1	0	0
GSE10792/GSM272473	92	94	89	89	2	1	1	1
GSE10922/GSM276858	75	71	66	66	3	1	3	3
GSE10922/GSM276865	57	55	53	53	1	0	2	2
GSE11417/GSM288185	102	107	93	93	7	6	2	2
GSE11447/GSM288824	29	29	29	29	0	0	0	0
GSE11447/GSM288839	35	37	34	34	1	1	0	0
GSE11447/GSM288865	25	23	22	22	1	1	2	2
GSE11447/GSM288867	28	28	28	28	0	0	0	0
GSE11447/GSM288869	33	33	33	33	0	0	0	0
GSE11522/GSM290296	154	154	151	151	2	2	1	1
GSE11522/GSM290300	169	168	161	161	3	3	5	5
GSE11522/GSM290304	184	180	177	177	1	1	6	6
GSE11782/GSM298194	44	44	43	43	1	1	0	0
GSE11948/GSM299788	175	179	170	170	4	4	0	0
GSE11948/GSM301547	42	40	38	38	2	2	2	2
GSE11948/GSM301608	30	30	30	30	0	0	0	0
GSE11948/GSM301609	27	27	25	25	1	1	0	0
GSE11948/GSM302249	34	34	32	32	1	1	0	0
GSE11960/GSM302722	150	152	149	149	1	1	0	0
GSE12019/GSM303694	131	129	121	121	4	4	4	4
GSE12019/GSM303695	162	163	159	159	2	2	0	0
GSE12019/GSM303727	103	100	94	94	3	3	5	5
GSE12019/GSM303769	251	248	241	241	2	2	6	6
GSE12019/GSM303797	25	25	23	23	1	1	0	0
GSE12019/GSM303835	29	29	27	27	1	1	0	0
GSE12019/GSM303896	90	88	82	82	4	4	2	2
GSE12370/GSM437440	47	47	40	40	6	5	0	0
GSE12494/GSM313836	47	47	47	47	0	0	0	0
GSE12494/GSM313865	29	29	29	29	0	0	0	0
GSE12494/GSM313912	41	38	36	36	1	1	4	4
GSE12494/GSM313933	85	85	83	83	1	1	1	1
GSE12494/GSM313963	96	94	90	90	2	2	2	2
GSE12494/GSM333813	123	126	110	110	4	3	9	9
GSE12494/GSM333814	103	99	93	93	2	1	5	5
GSE12660/GSM317812	42	42	42	42	0	0	0	0
GSE12713/GSM318925	30	30	30	30	0	0	0	0
GSE12713/GSM318958	63	63	58	58	3	3	0	0
GSE12713/GSM319037	38	38	38	38	0	0	0	0
GSE12713/GSM319108	166	165	147	147	9	8	7	7
GSE12713/GSM319111	54	53	52	52	1	1	1	1
GSE12714/GSM319159	216	208	198	198	4	4	14	14
GSE12714/GSM319169	71	67	65	65	0	0	6	6
GSE12896/GSM323260	62	62	62	62	0	0	0	0
GSE12896/GSM323277	109	109	101	101	4	4	3	3
GSE12896/GSM323288	50	52	47	47	2	2	1	1
GSE12896/GSM323311	40	40	38	38	2	2	0	0
GSE12896/GSM323330	51	51	51	51	0	0	0	0
GSE12896/GSM323351	75	75	75	75	0	0	0	0
GSE12896/GSM323707	39	41	36	36	2	2	0	0
GSE12896/GSM323764	27	29	24	24	2	2	0	0
GSE12896/GSM323809	54	56	50	50	2	2	1	1
GSE12906/GSM323003	38	38	37	37	1	0	0	0
GSE12906/GSM323503	49	49	44	44	3	2	2	2
GSE12906/GSM323911	31	31	31	31	0	0	0	0
GSE12906/GSM323921	59	65	57	57	1	1	1	1
GSE13117/GSM327898	29	29	27	27	1	1	0	0
GSE13117/GSM327901	35	35	35	35	0	0	0	0
GSE13117/GSM327926	37	37	33	33	3	2	0	0
GSE13117/GSM327942	35	35	35	35	0	0	0	0
GSE13117/GSM327943	75	73	70	70	1	1	3	3
GSE13117/GSM328041	37	37	37	37	0	0	0	0
GSE13117/GSM328048	49	49	49	49	0	0	0	0
GSE13117/GSM328116	43	45	42	42	1	1	0	0
GSE13117/GSM328131	25	25	25	25	0	0	0	0
GSE13117/GSM328178	33	33	33	33	0	0	0	0
GSE13117/GSM328426	30	30	28	28	1	1	0	0
GSE13117/GSM328444	30	31	27	27	2	2	0	0
GSE13117/GSM328509	30	30	28	28	1	1	0	0
GSE13137/GSM329037	68	63	56	56	3	3	9	9
GSE13137/GSM329039	67	69	60	60	3	3	4	4
GSE13137/GSM329043	27	27	26	26	1	1	0	0
GSE13429/GSM338920	27	27	27	27	0	0	0	0
GSE13429/GSM338924	28	28	28	28	0	0	0	0
GSE13429/GSM338926	34	34	34	34	0	0	0	0
GSE13612/GSM342606	28	28	27	27	0	0	0	0
GSE13696/GSM344406	1250	1250	1215	1215	10	9	22	22
GSE13813/GSM347470	53	55	50	50	2	0	1	1
GSE13813/GSM347482	84	86	80	80	3	2	1	1
GSE13813/GSM347530	49	49	48	48	1	0	0	0
GSE13813/GSM347555	84	82	80	80	2	1	2	2
GSE14016/GSM352051	67	65	63	63	2	1	2	2
GSE14087/GSM372863	38	38	35	35	2	2	0	0
GSE14087/GSM372886	50	47	43	43	1	1	3	3
GSE14087/GSM372889	51	50	48	48	1	1	0	0
GSE14087/GSM372896	43	43	32	32	7	7	3	3
GSE14437/GSM360409	38	38	37	37	1	1	0	0
GSE14437/GSM360471	89	91	87	87	2	1	0	0
GSE14437/GSM360494	111	108	101	101	3	2	3	3
GSE14437/GSM360525	38	40	36	36	2	1	0	0
GSE14437/GSM360592	47	47	47	47	0	0	0	0
GSE14437/GSM360603	66	68	65	65	1	1	0	0
GSE14437/GSM360610	219	222	212	212	3	3	2	2
GSE14437/GSM360680	101	99	96	96	2	2	1	1
GSE14437/GSM360692	52	52	50	50	1	1	0	0
GSE14437/GSM360744	85	89	76	76	5	4	2	2
GSE14437/GSM360793	41	39	36	36	2	2	2	2
GSE14582/GSM364793	36	38	32	32	1	1	3	3
GSE14656/GSM365866	152	148	145	145	3	3	4	4
GSE14656/GSM365904	79	78	73	73	3	2	3	3
GSE14860/GSM374911	71	69	67	67	2	2	2	2
GSE14860/GSM375360	58	58	52	52	3	2	1	1
GSE14994/GSM374370	29	29	27	27	1	1	0	0
GSE14994/GSM374401	38	40	29	29	5	5	2	2
GSE14994/GSM374410	45	45	43	43	1	1	0	0
GSE14994/GSM374517	30	30	28	28	1	1	0	0
GSE14994/GSM374526	31	31	29	29	1	1	0	0
GSE15051/GSM375845	65	65	63	63	1	1	0	0
GSE15096/GSM377535	409	118	102	102	5	3	289	288
GSE15127/GSM378027	53	57	49	49	3	3	0	0
GSE15127/GSM955904	34	34	34	34	0	0	0	0
GSE15127/GSM955934	33	33	32	32	0	0	0	0
GSE15127/GSM955948	32	32	30	30	2	2	0	0
GSE15127/GSM955965	28	28	28	28	0	0	0	0
GSE15187/GSM379104	70	66	63	63	2	1	5	5
GSE15187/GSM379106	54	54	53	53	1	0	0	0
GSE15187/GSM379130	83	81	79	79	1	0	0	0
GSE15187/GSM379155	46	46	45	45	1	1	0	0
GSE15187/GSM379180	82	86	73	73	4	4	5	5
GSE15347/GSM393350	25	25	24	24	1	1	0	0
GSE15347/GSM393385	27	29	25	25	2	2	0	0
GSE15347/GSM393393	24	24	23	23	1	1	0	0
GSE15347/GSM393437	27	27	26	26	1	1	0	0
GSE15347/GSM393600	51	53	49	49	0	0	1	1
GSE15347/GSM393653	50	48	46	46	1	1	2	2
GSE15347/GSM393698	29	29	27	27	2	2	0	0
GSE15347/GSM393789	24	23	21	21	1	1	0	0
GSE15347/GSM393807	30	29	27	27	1	1	0	0
GSE15347/GSM393897	30	29	27	27	1	1	0	0
GSE15347/GSM395482	40	40	39	39	1	0	0	0
GSE15347/GSM395490	46	47	42	42	3	2	1	1
GSE15347/GSM395498	34	34	33	33	1	0	0	0
GSE15347/GSM395506	41	41	40	40	1	0	0	0
GSE15347/GSM395518	37	37	36	36	1	0	0	0
GSE15347/GSM395543	57	55	53	53	1	0	0	0
GSE15347/GSM395551	48	46	44	44	1	0	0	0
GSE15347/GSM395566	42	44	40	40	1	0	1	1
GSE15347/GSM395568	33	33	32	32	1	0	0	0
GSE15526/GSM389004	39	39	37	37	2	2	0	0
GSE15526/GSM389012	29	29	29	29	0	0	0	0
GSE15526/GSM389068	29	29	29	29	0	0	0	0
GSE15526/GSM389183	52	49	41	41	4	4	6	6
GSE15688/GSM392610	68	70	60	60	4	4	4	4
GSE15688/GSM392649	47	45	42	42	3	3	2	2
GSE15688/GSM392677	24	24	24	24	0	0	0	0
GSE15695/GSM395807	45	45	43	43	1	1	0	0
GSE15695/GSM395825	40	42	37	37	1	1	1	1
GSE15695/GSM395856	48	48	48	48	0	0	0	0
GSE15695/GSM395890	41	41	39	39	2	2	0	0
GSE15695/GSM395909	54	54	52	52	1	1	0	0
GSE15695/GSM395950	55	55	54	54	1	1	0	0
GSE15695/GSM395991	35	35	33	33	1	1	0	0
GSE15695/GSM396018	38	38	38	38	0	0	0	0
GSE15695/GSM396044	41	41	41	41	0	0	0	0
GSE15826/GSM397834	1066	1059	981	981	22	19	58	57
GSE15842/GSM397929	33	33	31	31	1	1	0	0
GSE15842/GSM397931	25	25	23	23	1	1	0	0
GSE15931/GSM399668	47	49	43	43	3	3	0	0
GSE15931/GSM399670	80	82	77	77	2	2	0	0
GSE15931/GSM399672	121	115	107	107	3	3	10	10
GSE16092/GSM402769	64	62	60	60	2	2	0	0
GSE16125/GSM403500	59	59	57	57	2	2	0	0
GSE16125/GSM403510	101	101	97	97	4	4	0	0
GSE16406/GSM412217	34	34	34	34	0	0	0	0
GSE16406/GSM412229	29	29	29	29	0	0	0	0
GSE16406/GSM412275	59	57	55	55	1	1	2	2
GSE16406/GSM412289	41	41	41	41	0	0	0	0
GSE16406/GSM412316	45	45	45	45	0	0	0	0
GSE16406/GSM412348	64	64	61	61	2	2	0	0
GSE16583/GSM815646	30	30	29	29	1	1	0	0
GSE16583/GSM815661	29	29	28	28	1	1	0	0
GSE16583/GSM815673	29	29	28	28	1	1	0	0
GSE16583/GSM815683	63	63	60	60	3	3	0	0
GSE16583/GSM815743	46	42	39	39	1	0	3	3
GSE16619/GSM417161	85	86	73	73	6	6	3	3
GSE16619/GSM417210	83	81	76	76	3	3	4	4
GSE16619/GSM417217	74	74	73	73	1	1	0	0
GSE16619/GSM417255	34	34	33	33	1	1	0	0
GSE16619/GSM417377	83	81	75	75	3	3	5	5
GSE16619/GSM417382	57	59	55	55	1	1	1	1
GSE16718/GSM418946	38	38	37	37	1	1	0	0
GSE16746/GSM591532	55	55	55	55	0	0	0	0
GSE16746/GSM591534	54	55	52	52	2	2	0	0
GSE16746/GSM591560	36	36	34	34	2	2	0	0
GSE17359/GSM433921	442	431	405	405	13	10	14	14
GSE17534/GSM436993	43	43	41	41	1	1	0	0
GSE17534/GSM437069	33	33	31	31	1	1	0	0
GSE17534/GSM437084	33	31	28	28	2	2	2	2
GSE17958/GSM449608	63	63	61	61	1	1	0	0
GSE17958/GSM449641	87	87	85	85	1	1	0	0
GSE18252/GSM455974	143	143	136	136	5	5	2	2
GSE18252/GSM456018	50	50	47	47	3	3	0	0
GSE18252/GSM456020	42	42	41	41	1	1	0	0
GSE18252/GSM456026	37	39	33	33	3	3	1	1
GSE18252/GSM456055	63	63	62	62	1	0	0	0
GSE18252/GSM456069	70	72	59	59	3	2	8	8
GSE18252/GSM456080	40	42	38	38	1	1	1	1
GSE18252/GSM456100	29	29	28	28	1	1	0	0
GSE18333/GSM457721	510	508	468	468	14	11	19	19
GSE18333/GSM457725	6081	6064	5775	5775	75	71	220	219
GSE18333/GSM457737	704	715	650	650	15	12	29	27
GSE18642/GSM463257	449	456	399	399	7	4	23	21
GSE18642/GSM463268	605	604	554	554	15	12	22	22
GSE18642/GSM463282	558	548	504	504	15	13	30	28
GSE18820/GSM466656	121	123	120	120	1	1	0	0
GSE18932/GSM468851	70	72	69	69	1	1	0	0
GSE18932/GSM468920	41	43	40	40	1	1	0	0
GSE18964/GSM469452	38	42	36	36	2	2	0	0
GSE19101/GSM472588	34	34	34	34	0	0	0	0
GSE19101/GSM472595	38	42	37	37	0	0	1	1
GSE19101/GSM472632	26	26	25	25	1	1	0	0
GSE19101/GSM472691	33	36	30	30	2	2	0	0
GSE19101/GSM472738	41	40	39	39	1	1	1	1
GSE19101/GSM472744	48	50	43	43	4	4	0	0
GSE19101/GSM472775	35	35	34	34	0	0	0	0
GSE19101/GSM472786	34	36	33	33	0	0	1	1
GSE19101/GSM472801	27	27	25	25	1	1	0	0
GSE19101/GSM472803	47	46	41	41	4	4	2	2
GSE19101/GSM472857	30	29	24	24	3	3	0	0
GSE19101/GSM472865	26	26	22	22	3	3	0	0
GSE19101/GSM473040	34	34	32	32	1	1	0	0
GSE19101/GSM473043	33	33	31	31	1	1	0	0
GSE19101/GSM473100	25	25	24	24	1	1	0	0
GSE19101/GSM473168	29	27	25	25	1	1	3	3
GSE19101/GSM473185	55	55	54	54	1	1	0	0
GSE19101/GSM473241	29	29	26	26	2	2	0	0
GSE19101/GSM473263	28	28	27	27	1	1	0	0
GSE19388/GSM481166	272	264	251	251	7	6	11	10
GSE19388/GSM481167	127	131	118	118	4	3	3	3
GSE19399/GSM481446	103	101	98	98	1	1	3	3
GSE19399/GSM482123	33	33	29	29	3	3	0	0
GSE19399/GSM482132	43	42	37	37	3	3	2	2
GSE19399/GSM482176	57	59	54	54	2	2	0	0
GSE19399/GSM482180	38	38	36	36	1	1	0	0
GSE19399/GSM482208	67	65	57	57	2	2	7	7
GSE19399/GSM482251	50	48	45	45	1	1	3	3
GSE19399/GSM482261	367	386	356	356	5	5	4	4
GSE19399/GSM482329	288	304	273	273	9	9	3	3
GSE19399/GSM482330	70	72	63	63	6	6	0	0
GSE19399/GSM482351	44	44	39	39	3	3	0	0
GSE19399/GSM482383	57	57	53	53	3	3	0	0
GSE19399/GSM482398	54	56	49	49	2	2	1	1
GSE19399/GSM482425	54	50	47	47	1	1	5	4
GSE19399/GSM482451	39	39	37	37	1	1	0	0
GSE19399/GSM482554	39	41	32	32	4	4	2	2
GSE19399/GSM482572	73	73	65	65	5	5	2	2
GSE19399/GSM482604	108	102	98	98	1	1	8	8
GSE19399/GSM482649	53	51	48	48	1	1	3	3
GSE19399/GSM482673	203	197	189	189	2	2	11	11
GSE19399/GSM486231	41	40	38	38	1	1	0	0
GSE19523/GSM495937	34	37	31	31	3	2	0	0
GSE19539/GSM492505	303	286	263	263	8	6	27	25
GSE19539/GSM492519	376	377	350	350	9	6	7	5
GSE19647/GSM489839	66	64	63	63	0	0	0	0
GSE19647/GSM489859	113	111	107	107	3	2	3	3
GSE19647/GSM489968	55	57	51	51	4	4	0	0
GSE19949/GSM498878	2701	2701	2511	2511	46	44	123	121
GSE19949/GSM498889	1222	1222	1127	1127	37	35	28	28
GSE19949/GSM498952	621	607	564	564	18	15	27	25
GSE19996/GSM499513	84	81	79	79	2	2	2	2
GSE20123/GSM503455	36	36	36	36	0	0	0	0
GSE20123/GSM503456	59	57	55	55	0	0	3	3
GSE20123/GSM503518	142	144	131	131	2	2	8	8
GSE20123/GSM503539	29	29	27	27	1	1	0	0
GSE20123/GSM503546	56	58	50	50	2	2	3	3
GSE20123/GSM503687	61	63	59	59	2	2	0	0
GSE20123/GSM503771	41	41	36	36	1	1	3	3
GSE20123/GSM503781	59	61	56	56	1	1	1	1
GSE20206/GSM519102	414	421	370	370	12	9	23	22
GSE20306/GSM827162	43	41	33	33	4	4	5	5
GSE20306/GSM827212	128	128	122	122	3	3	1	1
GSE20306/GSM827241	29	27	25	25	1	1	2	2
GSE20306/GSM827314	109	111	102	102	5	5	1	0
GSE20306/GSM827345	73	74	68	68	3	3	1	1
GSE20306/GSM827354	94	94	92	92	1	1	0	0
GSE20306/GSM827394	64	65	59	59	3	3	1	1
GSE20306/GSM827401	106	105	98	98	3	3	0	0
GSE20306/GSM827425	135	132	127	127	3	3	3	2
GSE20306/GSM827426	106	102	95	95	5	4	5	5
GSE20306/GSM827430	145	137	116	116	8	8	17	17
GSE20306/GSM827433	164	164	156	156	4	4	2	2
GSE20306/GSM827463	32	29	23	23	4	4	2	2
GSE20306/GSM827474	70	70	65	65	3	2	1	1
GSE20306/GSM827488	177	177	172	172	2	2	1	1
GSE20306/GSM827520	219	217	205	205	8	8	3	3
GSE20306/GSM827531	200	198	195	195	2	2	1	1
GSE20306/GSM827544	226	226	220	220	1	1	4	4
GSE20353/GSM509878	32	32	32	32	0	0	0	0
GSE20353/GSM509906	31	31	31	31	0	0	0	0
GSE20481/GSM513803	46	46	45	45	1	1	0	0
GSE20481/GSM513822	71	75	66	66	2	2	3	3
GSE20481/GSM513939	90	90	87	87	2	2	0	0
GSE20481/GSM514006	36	38	34	34	2	2	0	0
GSE20481/GSM514170	83	85	79	79	1	1	2	2
GSE20481/GSM514271	71	77	64	64	2	1	3	3
GSE20481/GSM514354	154	149	143	143	4	2	6	6
GSE20481/GSM514373	79	77	73	73	2	1	1	1
GSE20481/GSM514550	35	33	31	31	1	0	0	0
GSE20565/GSM516879	55	53	51	51	1	0	3	3
GSE20672/GSM518533	490	485	427	427	16	12	35	35
GSE20672/GSM518839	413	396	363	363	13	11	24	24
GSE20672/GSM518876	303	294	275	275	12	10	8	7
GSE20939/GSM523639	49	46	41	41	3	3	3	3
GSE20975/GSM524401	123	125	119	119	0	0	4	4
GSE20975/GSM524451	121	121	112	112	2	2	6	6
GSE20975/GSM524460	63	63	63	63	0	0	0	0
GSE21057/GSM526348	25	25	23	23	1	1	0	0
GSE21057/GSM526369	26	26	26	26	0	0	0	0
GSE21057/GSM526386	65	67	60	60	3	3	1	1
GSE21107/GSM527715	307	299	274	274	6	3	12	12
GSE21107/GSM527734	196	190	168	168	10	7	13	13
GSE21107/GSM527776	360	356	321	321	13	11	13	12
GSE21123/GSM528926	140	140	135	135	2	2	1	1
GSE21123/GSM528988	34	34	32	32	1	1	0	0
GSE21123/GSM529005	75	75	68	68	5	5	0	0
GSE21123/GSM529027	52	54	46	46	3	3	2	2
GSE21123/GSM529032	151	145	140	140	2	2	8	8
GSE21123/GSM529044	71	71	69	69	1	1	0	0
GSE21123/GSM529086	98	92	84	84	6	5	5	5
GSE21123/GSM529110	25	27	22	22	2	2	0	0
GSE21123/GSM529182	41	41	36	36	3	3	0	0
GSE21123/GSM529183	34	34	31	31	2	2	0	0
GSE21123/GSM529205	44	44	38	38	5	4	0	0
GSE21123/GSM529284	47	45	37	37	4	3	5	5
GSE21228/GSM530715	1093	1054	992	992	15	13	73	72
GSE21228/GSM530728	1452	1441	1318	1318	37	34	75	74
GSE21228/GSM530768	1889	1861	1737	1737	31	29	115	112
GSE21349/GSM533438	63	63	61	61	2	2	0	0
GSE21349/GSM533444	44	42	39	39	3	3	2	2
GSE21349/GSM533456	99	100	95	95	2	2	1	1
GSE21349/GSM533495	89	87	83	83	2	2	3	3
GSE21597/GSM539152	65	65	59	59	1	1	4	4
GSE21597/GSM539210	42	42	40	40	1	1	0	0
GSE21672/GSM540750	37	37	35	35	1	1	0	0
GSE21732/GSM542177	79	83	77	77	2	2	0	0
GSE21732/GSM542180	66	64	63	63	0	0	3	3
GSE21780/GSM542633	628	630	566	566	17	15	38	37
GSE21990/GSM546723	3277	3280	3094	3094	46	42	113	113
GSE21990/GSM546742	4423	4456	4131	4131	75	71	189	189
GSE21990/GSM546791	1095	1061	993	993	20	17	68	66
GSE22208/GSM552430	1407	1408	1293	1293	34	30	63	61
GSE22208/GSM552465	806	811	745	745	20	17	34	34
GSE22208/GSM552692	702	686	633	633	17	14	35	35
GSE22305/GSM555167	566	564	524	524	14	11	20	20
GSE22577/GSM560319	80	80	77	77	2	2	1	1
GSE22615/GSM560913	737	731	679	679	13	11	36	33
GSE23151/GSM587982	31	31	31	31	0	0	0	0
GSE23452/GSM631048	720	739	682	682	14	12	14	14
GSE23452/GSM631050	622	621	554	554	15	13	45	45
GSE23452/GSM631097	499	485	453	453	15	13	15	15
GSE23452/GSM631104	399	396	319	319	27	23	40	40
GSE23452/GSM631117	468	456	413	413	11	10	38	37
GSE23636/GSM579476	1163	1122	1045	1045	30	28	75	74
GSE23636/GSM579520	662	638	586	586	19	15	39	38
GSE23636/GSM579687	829	827	758	758	26	23	40	37
GSE23636/GSM579805	942	959	876	876	26	24	30	30
GSE23636/GSM579836	1685	1682	1561	1561	37	32	80	80
GSE23636/GSM579837	706	692	637	637	24	21	37	36
GSE24881/GSM611872	26	26	26	26	0	0	0	0
GSE24947/GSM613224	72	72	68	68	1	1	3	3
GSE24947/GSM613226	109	109	109	109	0	0	0	0
GSE24947/GSM613254	1873	1883	1775	1775	29	27	63	63
GSE24947/GSM613265	38	38	35	35	1	1	0	0
GSE25016/GSM638957	857	859	774	774	27	23	41	41
GSE25016/GSM638992	651	653	609	609	13	10	21	21
GSE25016/GSM638995	954	969	872	872	30	26	44	44
GSE25016/GSM639009	652	643	560	560	22	18	46	45
GSE25016/GSM639023	527	503	450	450	24	21	35	35
GSE25016/GSM639124	1076	1071	970	970	25	23	63	62
GSE25016/GSM639223	950	934	868	868	24	22	42	41
GSE25103/GSM617678	479	477	431	431	20	17	16	14
GSE25103/GSM617727	281	280	252	252	11	7	11	11
GSE25262/GSM621486	1797	1760	1641	1641	32	30	109	106
GSE25399/GSM623703	27	27	26	26	1	1	0	0
GSE25399/GSM623737	36	34	32	32	1	1	3	3
GSE25540/GSM905739	518	496	457	457	13	10	38	38
GSE25540/GSM905742	956	946	848	848	31	28	58	58
GSE25540/GSM905748	463	462	430	430	12	10	16	16
GSE25589/GSM629114	395	399	370	370	9	9	13	12
GSE25839/GSM634732	916	865	803	803	45	42	59	59
GSE25864/GSM634997	277	274	252	252	6	6	19	19
GSE25864/GSM635040	46	43	43	43	0	0	3	3
GSE25864/GSM635061	36	33	31	31	2	2	3	3
GSE25864/GSM635074	33	33	33	33	0	0	0	0
GSE25893/GSM696297	34	34	34	34	0	0	0	0
GSE26075/GSM640204	25	25	24	24	1	1	0	0
GSE26173/GSM642763	695	691	626	626	23	20	32	32
GSE26173/GSM642774	320	320	282	282	15	13	15	15
GSE26173/GSM642794	1446	1442	1331	1331	26	24	79	79
GSE26232/GSM805449	1226	1220	1132	1132	22	19	61	60
GSE26404/GSM648036	99	101	98	98	0	0	1	1
GSE26404/GSM648073	105	99	96	96	1	1	8	8
GSE26404/GSM648100	53	49	47	47	1	1	5	5
GSE26404/GSM648119	37	35	31	31	3	3	2	2
GSE26792/GSM659161	33	31	27	27	2	1	2	2
GSE26853/GSM661089	250	249	229	229	7	5	8	7
GSE26853/GSM661111	375	385	342	342	9	7	16	14
GSE26853/GSM661140	234	239	213	213	9	6	9	9
GSE26853/GSM661171	222	216	195	195	7	5	12	12
GSE27105/GSM669485	506	503	460	460	11	8	20	20
GSE27135/GSM670521	3753	3729	3488	3488	45	42	196	195
GSE27145/GSM670852	551	548	510	510	11	8	18	18
GSE27145/GSM670855	438	439	407	407	12	10	11	11
GSE27145/GSM670883	680	673	594	594	26	24	33	33
GSE27216/GSM672430	26	26	26	26	0	0	0	0
GSE27910/GSM689212	59	59	56	56	2	2	0	0
GSE27910/GSM689278	79	78	73	73	2	2	3	3
GSE27910/GSM689286	114	114	111	111	2	2	0	0
GSE28030/GSM693312	32	32	32	32	0	0	0	0
GSE28030/GSM693324	47	45	44	44	0	0	3	3
GSE28030/GSM693326	36	36	36	36	0	0	0	0
GSE28030/GSM693412	48	50	46	46	2	2	0	0
GSE28030/GSM693415	65	65	63	63	2	2	0	0
GSE28030/GSM693451	40	40	40	40	0	0	0	0
GSE28030/GSM693571	37	37	37	37	0	0	0	0
GSE28572/GSM707466	124	116	112	112	1	1	10	10
GSE29062/GSM720214	1630	1649	1488	1488	40	38	91	90
GSE29211/GSM726272	137	137	136	136	0	0	1	1
GSE29244/GSM723103	25	25	24	24	1	1	0	0
GSE29569/GSM731962	2565	2584	2412	2412	33	30	105	105
GSE29569/GSM731966	720	704	643	643	18	16	45	45
GSE29569/GSM731975	915	889	822	822	24	21	63	61
GSE29569/GSM775357	474	485	439	439	16	14	15	15
GSE29667/GSM735757	470	471	446	446	10	8	8	8
GSE29772/GSM738140	929	914	860	860	21	19	29	28
GSE29851/GSM739512	335	339	300	300	14	12	16	16
GSE29851/GSM739519	2861	2880	2653	2653	43	41	153	153
GSE29851/GSM739529	543	530	488	488	15	13	32	32
GSE29851/GSM739543	1173	1192	1055	1055	32	29	75	74
GSE29851/GSM739547	1503	1475	1360	1360	34	32	101	100
GSE29996/GSM742298	731	717	683	683	12	9	31	30
GSE29996/GSM742352	467	459	411	411	16	14	25	25
GSE29996/GSM742378	534	512	486	486	12	10	24	23
GSE30283/GSM750338	302	307	259	259	12	9	23	22
GSE30283/GSM750339	417	408	372	372	13	11	22	21
GSE30300/GSM751070	415	410	369	369	12	10	19	18
GSE30481/GSM755554	309	306	278	278	11	8	13	13
GSE30481/GSM755926	652	644	590	590	18	15	34	33
GSE30481/GSM755979	106	99	87	87	6	4	7	7
GSE30777/GSM764362	278	279	258	258	7	5	4	4
GSE30777/GSM764397	503	506	468	468	11	8	22	21
GSE30777/GSM764471	714	700	624	624	23	21	56	55
GSE30777/GSM764508	247	238	215	215	9	6	11	10
GSE30777/GSM764527	314	303	267	267	14	11	13	12
GSE30777/GSM764541	1141	1139	1050	1050	21	18	59	57
GSE30777/GSM764575	375	359	330	330	9	8	27	25
GSE30777/GSM764586	390	376	344	344	16	13	19	19
GSE30777/GSM765093	211	207	184	184	12	7	10	9
GSE31168/GSM770936	1037	1055	961	961	25	22	40	39
GSE31168/GSM771030	458	461	427	427	11	9	13	13
GSE31174/GSM772637	57	60	51	51	3	3	0	0
GSE31272/GSM822351	506	509	452	452	14	12	26	26
GSE31272/GSM822354	487	474	415	415	19	16	42	40
GSE31339/GSM777161	1232	1231	1143	1143	28	26	52	51
GSE32101/GSM795740	25	25	25	25	0	0	0	0
GSE32101/GSM795817	755	756	713	713	12	11	27	27
GSE32101/GSM795880	84	84	78	78	3	3	2	2
GSE32101/GSM795887	53	55	47	47	2	2	3	3
GSE32101/GSM795907	27	25	22	22	2	2	2	2
GSE32101/GSM795918	31	31	31	31	0	0	0	0
GSE32101/GSM795927	50	50	48	48	1	1	0	0
GSE32101/GSM795954	1039	1032	1000	1000	8	8	30	30
GSE32462/GSM802999	404	370	339	339	14	10	42	41
GSE32462/GSM803037	495	494	467	467	11	9	14	14
GSE32462/GSM803090	572	564	524	524	16	12	24	23
GSE32462/GSM803309	613	603	558	558	16	13	27	25
GSE32462/GSM803321	328	328	301	301	13	11	9	9
GSE32462/GSM805548	325	318	294	294	10	8	14	13
GSE32462/GSM805554	340	347	297	297	15	13	13	13
GSE32462/GSM805573	419	424	392	392	10	7	10	8
GSE32462/GSM806156	1040	1012	922	922	28	23	78	77
GSE32462/GSM807550	1079	1078	990	990	28	24	48	47
GSE32462/GSM807565	775	780	700	700	25	23	46	45
GSE32462/GSM807580	341	343	309	309	11	8	15	15
GSE32462/GSM807597	540	531	482	482	19	15	32	31
GSE32462/GSM807614	933	924	859	859	20	18	45	45
GSE32682/GSM811150	19360	19408	18602	18602	154	151	569	567
GSE32682/GSM811163	7251	7161	6897	6897	59	56	266	265
GSE33032/GSM818712	160	168	145	145	7	5	4	4
GSE33032/GSM818718	3785	3803	3523	3523	57	51	190	189
GSE33153/GSM821014	737	731	679	679	20	13	27	26
GSE33229/GSM822577	603	588	544	544	22	20	27	25
GSE33229/GSM822600	384	381	347	347	18	16	13	12
GSE33229/GSM822610	441	429	397	397	13	10	22	21
GSE33355/GSM825013	450	452	403	403	15	13	19	19
GSE33355/GSM825069	4110	4140	3903	3903	49	46	138	137
GSE33355/GSM825081	342	334	292	292	15	11	24	22
GSE33355/GSM825096	434	414	392	392	9	7	21	20
GSE33598/GSM830484	323	325	280	280	13	10	20	20
GSE33602/GSM830580	42	44	38	38	2	2	1	1
GSE33602/GSM830585	219	214	202	202	9	9	6	6
GSE33602/GSM830597	29	29	29	29	0	0	0	0
GSE33602/GSM830617	103	105	102	102	0	0	1	1
GSE33602/GSM830639	53	52	48	48	3	3	2	2
GSE33602/GSM830646	33	35	32	32	1	1	0	0
GSE33602/GSM830666	33	33	33	33	0	0	0	0
GSE33602/GSM830674	60	60	60	60	0	0	0	0
GSE33602/GSM830701	123	123	122	122	0	0	0	0
GSE33602/GSM830736	83	81	78	78	2	2	0	0
GSE33732/GSM833531	52	50	49	49	0	0	2	2
GSE33732/GSM833574	49	47	43	43	3	3	2	2
GSE33732/GSM833591	43	43	43	43	0	0	0	0
GSE33732/GSM833592	38	38	32	32	3	3	2	2
GSE33732/GSM833612	37	36	28	28	4	4	3	3
GSE33732/GSM833653	24	24	22	22	1	1	0	0
GSE33732/GSM833697	58	60	52	52	1	1	4	4
GSE33732/GSM833752	38	38	38	38	0	0	0	0
GSE33732/GSM833761	50	50	48	48	1	1	0	0
GSE33732/GSM833772	36	38	32	32	3	3	1	1
GSE33732/GSM833800	61	61	59	59	1	1	0	0
GSE33732/GSM833821	30	28	25	25	2	2	2	2
GSE33733/GSM833854	633	394	360	360	13	11	250	249
GSE33848/GSM837781	422	412	370	370	14	12	25	23
GSE33848/GSM837835	375	362	334	334	16	11	15	14
GSE34005/GSM840325	28	28	26	26	1	1	0	0
GSE34140/GSM842555	36	36	34	34	2	2	0	0
GSE34140/GSM842571	86	88	82	82	2	2	1	1
GSE34140/GSM842639	179	175	167	167	2	2	10	10
GSE34140/GSM842651	40	40	40	40	0	0	0	0
GSE34140/GSM842656	232	225	218	218	3	3	11	11
GSE34140/GSM842733	110	114	108	108	2	2	0	0
GSE34140/GSM842784	420	406	388	388	5	5	25	25
GSE34171/GSM845376	270	264	240	240	10	8	13	13
GSE34171/GSM845497	346	335	291	291	16	14	29	27
GSE34171/GSM845613	307	309	274	274	11	9	13	12
GSE34171/GSM845619	1451	1480	1371	1371	27	24	39	39
GSE34211/GSM847210	952	949	869	869	21	19	40	40
GSE34211/GSM847393	1466	1488	1386	1386	17	14	51	51
GSE34258/GSM849782	667	661	619	619	15	13	21	20
GSE34280/GSM846256	977	952	892	892	22	19	49	47
GSE34542/GSM850743	3391	3359	3215	3215	37	34	133	128
GSE34542/GSM850750	38	36	33	33	2	2	2	2
GSE34542/GSM850810	71	71	68	68	2	2	0	0
GSE34573/GSM850539	53	51	48	48	1	1	3	3
GSE34573/GSM850590	386	392	355	355	9	9	22	22
GSE34573/GSM850674	444	445	419	419	7	7	18	18
GSE34676/GSM853115	522	507	451	451	16	12	34	33
GSE34676/GSM853123	868	851	778	778	21	19	53	51
GSE34754/GSM854625	47	51	45	45	2	2	0	0
GSE34957/GSM859533	37	35	31	31	3	3	3	3
GSE34957/GSM859541	54	58	46	46	7	6	1	1
GSE34957/GSM859554	56	56	55	55	1	0	0	0
GSE35099/GSM861992	447	445	429	429	8	8	9	9
GSE35099/GSM861993	275	274	260	260	6	5	8	8
GSE35282/GSM865087	428	429	399	399	14	10	15	14
GSE35329/GSM866089	35	35	34	34	1	0	0	0
GSE35329/GSM866092	43	43	39	39	3	2	1	1
GSE35656/GSM873022	383	371	342	342	8	5	19	19
GSE36311/GSM886822	888	890	830	830	25	20	21	21
GSE36363/GSM889657	33	33	31	31	1	1	0	0
GSE36363/GSM889722	34	34	32	32	1	1	0	0
GSE36438/GSM893486	29	29	27	27	1	1	0	0
GSE36438/GSM893503	35	35	33	33	1	1	0	0
GSE36458/GSM893377	264	261	242	242	11	9	8	8
GSE36458/GSM893411	508	495	457	457	17	13	19	18
GSE36458/GSM893459	632	588	543	543	30	25	43	43
GSE36458/GSM893698	522	491	466	466	16	13	29	29
GSE36458/GSM893709	880	805	755	755	26	24	86	86
GSE36458/GSM893746	468	464	435	435	9	6	14	14
GSE36458/GSM893751	598	592	551	551	12	9	23	22
GSE36458/GSM893885	112	110	105	105	5	2	2	0
GSE36458/GSM893894	382	383	357	357	10	8	12	12
GSE36459/GSM894154	138	136	128	128	3	3	5	5
GSE36459/GSM894156	119	118	112	112	4	4	1	1
GSE36459/GSM894181	283	285	275	275	2	2	5	5
GSE36459/GSM894193	329	332	307	307	5	5	15	15
GSE36908/GSM911201	1159	1159	1044	1044	26	22	85	85
GSE36908/GSM911334	5216	5163	4846	4846	62	58	282	280
GSE36908/GSM911392	1558	1559	1422	1422	36	31	94	93
GSE36908/GSM911405	766	769	701	701	21	18	32	32
GSE36908/GSM911518	494	492	441	441	17	15	26	25
GSE36908/GSM911565	2728	2664	2469	2469	49	44	209	207
GSE36908/GSM911580	678	677	626	626	14	9	30	28
GSE36908/GSM911627	1966	2006	1802	1802	52	50	102	101
GSE36908/GSM911637	1605	1576	1454	1454	36	33	110	108
GSE36908/GSM911641	1131	1143	1049	1049	23	19	50	49
GSE36908/GSM911758	696	688	631	631	17	14	34	33
GSE36908/GSM911780	507	489	457	457	12	10	30	28
GSE36967/GSM907526	1165	1138	1076	1076	30	28	46	43
GSE37035/GSM909222	1007	1005	930	930	26	22	42	41
GSE37259/GSM915002	1125	1121	1035	1035	23	21	54	54
GSE37384/GSM917325	471	445	412	412	22	18	28	28
GSE37384/GSM917376	680	666	622	622	12	9	33	33
GSE37384/GSM917434	1018	951	904	904	29	24	75	75
GSE37384/GSM917626	720	691	655	655	18	16	29	28
GSE37384/GSM917683	1008	945	897	897	25	22	68	66
GSE37384/GSM917761	887	870	804	804	22	20	52	52
GSE37384/GSM917762	817	809	738	738	23	20	42	42
GSE37384/GSM917784	697	675	628	628	19	17	37	36
GSE37384/GSM918320	456	467	421	421	10	8	23	23
GSE37384/GSM918374	2052	2018	1874	1874	38	35	111	110
GSE37384/GSM918377	212	208	185	185	9	7	13	13
GSE37384/GSM918475	1020	1012	926	926	26	25	56	54
GSE37384/GSM918703	435	429	409	409	10	7	12	12
GSE37384/GSM918768	373	371	354	354	5	3	13	13
GSE37384/GSM918782	819	800	719	719	23	19	62	61
GSE37384/GSM919061	723	722	663	663	16	13	30	30
GSE37384/GSM919186	706	688	642	642	20	17	35	35
GSE37384/GSM919339	298	283	245	245	17	15	29	27
GSE37384/GSM919366	1080	1071	1009	1009	17	13	36	35
GSE38071/GSM933760	53	49	46	46	2	2	4	4
GSE38071/GSM933809	46	48	43	43	1	1	1	1
GSE38073/GSM933873	788	779	725	725	19	17	37	36
GSE38073/GSM933907	1094	1091	988	988	32	30	68	67
GSE38073/GSM933948	3479	3467	3285	3285	45	42	138	138
GSE38787/GSM949531	3723	3608	3440	3440	54	50	207	206
GSE39076/GSM955215	371	366	316	316	16	14	25	25
GSE39076/GSM955219	912	888	830	830	13	11	56	55
GSE39076/GSM955259	1193	1223	1097	1097	32	30	57	56
GSE39076/GSM955282	535	531	492	492	13	9	18	17
GSE39130/GSM956534	170	168	167	167	1	1	2	2
GSE39793/GSM979279	614	622	596	596	4	3	11	11
GSE39793/GSM979326	121	121	120	120	1	1	0	0
GSE40142/GSM986171	2049	2030	1856	1856	50	44	122	121
GSE40142/GSM986189	1120	1131	1030	1030	24	21	48	44
GSE40546/GSM996113	1213	1219	1109	1109	25	22	63	62
GSE40769/GSM1001106	756	760	692	692	18	15	33	33
GSE40769/GSM1001111	1535	1529	1399	1399	39	36	77	75
GSE41536/GSM1018678	45	45	37	37	4	4	3	3
GSE41536/GSM1018699	1760	1734	1670	1670	16	16	71	71
GSE41536/GSM1018705	59	53	46	46	6	6	6	6
GSE41536/GSM1018720	1697	1703	1614	1614	17	17	65	65
GSE41581/GSM1019680	6284	6299	5931	5931	85	82	228	228
GSE41581/GSM1019683	6085	6051	5713	5713	97	92	228	227
GSE41592/GSM1019882	51	51	50	50	1	0	0	0
GSE41646/GSM1020873	295	288	258	258	16	10	9	8
GSE42525/GSM1041506	491	476	443	443	11	9	28	28
GSE42525/GSM1041516	263	239	224	224	8	5	25	22
GSE42525/GSM1041525	389	377	331	331	10	8	24	22
GSE42525/GSM1041611	522	500	445	445	18	16	37	37
GSE42624/GSM1045900	46	46	43	43	2	2	0	0
GSE42624/GSM1045901	51	51	44	44	5	4	0	0
GSE42624/GSM1045968	49	51	46	46	1	1	1	1
GSE42624/GSM1046128	334	328	320	320	2	2	10	10
GSE42624/GSM1046148	27	27	25	25	1	1	0	0
GSE42624/GSM1046206	43	40	37	37	1	1	3	3
GSE42631/GSM1046364	64	64	60	60	0	0	3	3
GSE42631/GSM1046386	37	35	32	32	2	2	2	2
GSE42631/GSM1046395	34	34	32	32	1	1	0	0
GSE42631/GSM1046878	1111	1105	1045	1045	20	18	41	39
GSE43470/GSM1063092	52	48	42	42	4	4	5	5
GSE43470/GSM1063155	228	228	227	227	1	1	0	0
GSE43934/GSM1074641	314	321	293	293	10	8	8	8
GSE44019/GSM1076716	558	586	537	537	9	7	6	6
GSE44019/GSM1076718	791	773	720	720	17	15	39	38
GSE44434/GSM1085140	37	35	32	32	3	2	2	2
GSE44434/GSM1085141	33	33	33	33	0	0	0	0
GSE44434/GSM1085155	30	30	30	30	0	0	0	0
GSE44739/GSM1089832	37	37	34	34	2	2	0	0
GSE44739/GSM1089840	46	45	40	40	3	3	3	3
GSE45000/GSM1095468	1568	1582	1455	1455	42	40	66	66
GSE45000/GSM1095474	328	298	278	278	9	6	37	36
GSE45000/GSM1095491	854	872	831	831	9	7	5	5
GSE45000/GSM1095584	2898	2953	2686	2686	53	51	140	139
GSE45000/GSM1095611	1174	1158	1110	1110	18	15	42	42
GSE45000/GSM1095614	2400	2352	2208	2208	44	42	135	134
GSE45565/GSM1109557	796	768	715	715	17	13	52	52
GSE45565/GSM1109596	331	324	296	296	14	11	16	15
GSE45565/GSM1109640	538	532	483	483	22	18	22	21
GSE45565/GSM1109673	549	535	482	482	19	15	32	32
GSE45565/GSM1109685	437	442	398	398	14	10	19	16
GSE46745/GSM1138077	490	485	452	452	10	6	23	22
GSE46812/GSM1138698	39	39	38	38	1	1	0	0
GSE46951/GSM1141756	350	333	289	289	10	8	36	36
GSE46951/GSM1141761	631	628	581	581	15	10	27	25
GSE46951/GSM1141861	631	641	591	591	15	14	22	21
GSE46969/GSM1142286	759	736	689	689	20	18	44	43
GSE47682/GSM1154591	64	63	61	61	2	1	1	1
GSE47682/GSM1154594	45	45	45	45	0	0	0	0
GSE48064/GSM1169831	426	414	382	382	11	9	27	26
GSE48064/GSM1169844	210	201	182	182	9	5	15	14
GSE48099/GSM1168477	35	35	35	35	0	0	0	0
GSE49317/GSM1197226	49	47	44	44	1	1	4	4
GSE49317/GSM1197301	39	35	32	32	1	1	5	5
GSE49396/GSM1198878	609	603	563	563	12	11	28	27
GSE49396/GSM1198899	409	407	381	381	10	7	14	13
GSE49396/GSM1198945	649	640	600	600	10	7	30	30
GSE50252/GSM1216970	478	463	418	418	16	14	36	34
GSE50252/GSM1216972	1049	991	961	961	18	16	60	59
GSE50252/GSM1216984	8944	8930	8509	8509	78	75	341	339
GSE50252/GSM1217015	641	652	578	578	21	19	39	39
GSE50252/GSM1217021	946	969	879	879	23	21	39	36
GSE50253/GSM1217104	1034	997	935	935	24	20	61	60
GSE50573/GSM1223772	2469	2423	2281	2281	40	38	106	105
GSE51074/GSM1237684	165	163	158	158	5	4	2	2
GSE51074/GSM1237719	45	43	40	40	1	1	3	3
GSE51538/GSM1247521	4195	4147	3998	3998	32	29	161	161
GSE51538/GSM1247530	8066	8045	7812	7812	39	38	204	204
GSE51538/GSM1247537	6699	6716	6465	6465	38	36	190	190
GSE51538/GSM1247549	3752	3747	3588	3588	31	31	133	133
GSE51711/GSM1250952	393	393	351	351	14	10	14	14
GSE51711/GSM1250966	416	416	385	385	12	10	10	10
GSE5173/GSM116941	34	34	34	34	0	0	0	0
GSE5173/GSM116976	46	48	45	45	1	1	0	0
GSE5173/GSM117077	36	36	28	28	3	2	4	4
GSE5173/GSM117099	41	41	41	41	0	0	0	0
GSE5173/GSM117148	33	37	30	30	2	2	1	1
GSE5173/GSM117166	51	51	47	47	1	1	3	3
GSE5173/GSM117175	27	27	27	27	0	0	0	0
GSE5173/GSM117319	35	33	30	30	2	2	2	2
GSE5173/GSM117332	33	37	30	30	1	1	1	1
GSE5173/GSM117473	36	35	33	33	1	1	0	0
GSE5173/GSM117486	42	42	40	40	1	1	0	0
GSE52901/GSM1277765	36	36	34	34	1	1	0	0
GSE52901/GSM1277774	59	61	50	50	6	6	1	1
GSE52901/GSM1277801	1755	1752	1677	1677	19	19	58	58
GSE52901/GSM1277807	72	72	66	66	2	2	3	3
GSE53021/GSM1280513	54	50	49	49	1	1	3	3
GSE53790/GSM1300809	370	371	334	334	15	10	12	12
GSE53799/GSM1300972	2546	2532	2395	2395	42	37	75	75
GSE54193/GSM1309548	37	37	37	37	0	0	0	0
GSE54193/GSM1309580	132	130	129	129	1	1	2	2
GSE54193/GSM1309638	38	38	36	36	2	2	0	0
GSE54193/GSM1309713	41	41	39	39	1	1	0	0
GSE54193/GSM1309725	32	32	26	26	4	4	0	0
GSE54193/GSM1309732	42	42	38	38	2	1	0	0
GSE54504/GSM1317193	959	930	864	864	27	25	50	49
GSE54504/GSM1317356	1798	1786	1648	1648	27	24	91	88
GSE54504/GSM1317463	2747	2771	2603	2603	41	37	69	68
GSE54504/GSM1317464	4787	4805	4489	4489	67	64	189	189
GSE54504/GSM1317471	2173	2117	2023	2023	43	39	83	81
GSE54504/GSM1317489	2721	2731	2574	2574	47	41	71	71
GSE54504/GSM1317527	2351	2354	2234	2234	26	25	52	52
GSE54504/GSM1317549	2470	2475	2269	2269	56	54	113	113
GSE54504/GSM1317566	8680	8706	8286	8286	92	91	250	249
GSE54504/GSM1317599	1935	1904	1799	1799	27	25	82	82
GSE55638/GSM1340692	397	390	343	343	23	19	24	22
GSE56311/GSM1358879	28	28	28	28	0	0	0	0
GSE56311/GSM1358885	38	38	33	33	3	3	1	1
GSE57018/GSM1373012	1151	1152	1081	1081	20	17	45	45
GSE57100/GSM1375291	82	84	81	81	1	1	0	0
GSE57100/GSM1375315	49	51	46	46	1	1	2	2
GSE57277/GSM1378224	39	37	34	34	2	2	2	2
GSE57277/GSM1378270	43	43	41	41	1	1	0	0
GSE57277/GSM1378314	175	172	159	159	4	4	10	10
GSE57277/GSM1378331	38	34	31	31	2	2	4	4
GSE57548/GSM1384602	601	579	529	529	17	15	46	46
GSE58579/GSM1414259	691	688	622	622	23	20	25	23
GSE58579/GSM1414288	565	550	505	505	17	13	36	35
GSE58579/GSM1414378	588	579	532	532	15	12	34	34
GSE58579/GSM1414394	3118	3163	2936	2936	57	53	115	114
GSE59150/GSM1442246	2352	2365	2169	2169	48	44	92	90
GSE59150/GSM1442349	1720	1704	1593	1593	29	26	67	67
GSE59150/GSM1442512	2273	2257	2077	2077	51	45	107	106
GSE59150/GSM1442535	1126	1101	1011	1011	29	26	59	59
GSE59150/GSM1442738	1975	1938	1806	1806	32	29	102	102
GSE59150/GSM1442749	3414	3396	3152	3152	65	61	161	160
GSE59150/GSM1442781	2825	2823	2641	2641	49	46	104	104
GSE59150/GSM1442810	2912	2914	2720	2720	46	41	111	110
GSE59150/GSM1442874	1272	1250	1159	1159	25	22	53	53
GSE59150/GSM1442884	2472	2395	2264	2264	44	41	115	115
GSE59150/GSM1442909	2454	2462	2304	2304	44	37	62	62
GSE59150/GSM1442937	2688	2674	2550	2550	33	31	71	71
GSE59150/GSM1442945	2219	2198	2029	2029	45	42	91	90
GSE59150/GSM1443007	1677	1651	1533	1533	32	28	67	66
GSE59150/GSM1443095	1647	1642	1517	1517	36	30	56	55
GSE59150/GSM1443217	1889	1877	1761	1761	34	29	59	59
GSE59150/GSM1443224	1560	1532	1453	1453	26	26	54	52
GSE59150/GSM1443491	1401	1389	1304	1304	23	20	50	50
GSE59150/GSM1443945	1881	1897	1760	1760	41	37	38	38
GSE59150/GSM1444044	3351	3329	3139	3139	50	47	121	120
GSE59678/GSM1442614	105	105	101	101	4	4	0	0
GSE60607/GSM1483207	509	498	462	462	15	11	21	21
GSE60607/GSM1483215	328	321	284	284	14	12	17	16
GSE60607/GSM1483232	487	467	431	431	15	10	27	26
GSE60607/GSM1483260	468	472	420	420	14	12	20	18
GSE60607/GSM1483296	266	264	246	246	9	6	4	4
GSE60607/GSM1483314	291	293	278	278	6	4	5	5
GSE60607/GSM1483318	723	738	659	659	21	16	26	24
GSE60607/GSM1483350	910	876	806	806	21	19	68	67
GSE60607/GSM1483374	373	375	341	341	16	10	8	8
GSE60607/GSM1483386	550	532	500	500	12	9	30	30
GSE60607/GSM1483472	179	158	141	141	12	10	11	11
GSE60607/GSM1483558	250	245	229	229	7	3	8	7
GSE60607/GSM1483592	429	411	383	383	10	7	29	27
GSE60607/GSM1483601	286	287	253	253	9	7	10	9
GSE60720/GSM1486284	26126	26084	25018	25018	239	235	766	763
GSE61323/GSM1502112	368	369	321	321	16	13	18	18
GSE61323/GSM1502139	356	343	308	308	16	13	22	22
GSE61323/GSM1502246	475	453	432	432	12	7	22	20
GSE61323/GSM1502263	420	408	377	377	13	11	23	20
GSE61323/GSM1502282	439	443	405	405	13	10	15	14
GSE61323/GSM1502301	601	584	539	539	20	18	26	25
GSE61323/GSM1502302	407	403	365	365	14	11	24	24
GSE61323/GSM1502374	2126	2129	1993	1993	36	33	86	86
GSE61323/GSM1502401	485	469	433	433	16	14	29	27
GSE61578/GSM1509108	422	428	386	386	15	13	16	16
GSE61578/GSM1509159	258	250	214	214	21	18	17	16
GSE61578/GSM1509173	705	704	642	642	17	15	34	30
GSE61650/GSM1509886	158	148	137	137	8	8	11	10
GSE62215/GSM1522644	317	313	278	278	12	10	20	20
GSE62215/GSM1522726	313	296	266	266	9	6	22	19
GSE62215/GSM1522735	365	342	313	313	15	12	29	28
GSE62215/GSM1522756	196	194	180	180	7	4	4	4
GSE62215/GSM1522759	212	205	185	185	10	8	11	11
GSE62907/GSM1537277	423	408	381	381	11	9	22	21
GSE63028/GSM1538296	729	747	658	658	32	29	26	26
GSE63028/GSM1538307	6165	6158	5779	5779	83	79	248	247
GSE63236/GSM1544233	91	81	77	77	2	2	12	12
GSE63236/GSM1544248	24	24	24	24	0	0	0	0
GSE63236/GSM1544252	31	31	31	31	0	0	0	0
GSE63490/GSM1550601	498	502	446	446	15	13	27	26
GSE63490/GSM1550658	973	964	883	883	21	18	53	53
GSE63490/GSM1550683	1077	1091	992	992	19	16	54	54
GSE63490/GSM1550696	562	570	522	522	15	12	17	17
GSE64241/GSM1566873	455	453	418	418	12	9	20	20
GSE65777/GSM1604357	2861	1822	1728	1728	47	43	1070	1068
GSE65777/GSM1604503	1788	1754	1612	1612	34	32	119	118
GSE65777/GSM1604523	1569	1604	1444	1444	39	37	72	72
GSE65777/GSM1604636	2110	2092	1962	1962	38	36	103	102
GSE65777/GSM1604663	8698	8612	8142	8142	101	97	423	423
GSE65777/GSM1604707	380	378	347	347	13	10	13	13
GSE65777/GSM1604771	7520	7454	7086	7086	79	76	328	325
GSE65777/GSM1604803	2261	2275	2090	2090	47	44	106	103
GSE65777/GSM1604825	1991	2010	1820	1820	42	38	114	112
GSE65777/GSM1604826	2780	2755	2578	2578	49	48	144	142
GSE67385/GSM1645741	31	29	28	28	0	0	2	2
GSE67385/GSM1645809	32	32	32	32	0	0	0	0
GSE67385/GSM1645845	29	29	29	29	0	0	0	0
GSE67385/GSM1645891	73	73	69	69	1	1	3	3
GSE67385/GSM1645901	37	37	37	37	0	0	0	0
GSE67385/GSM1645916	41	41	39	39	2	2	0	0
GSE67385/GSM1646001	63	63	61	61	1	1	1	1
GSE67405/GSM1646364	886	883	812	812	23	20	38	38
GSE67460/GSM1647283	1345	1354	1258	1258	28	27	43	43
GSE68078/GSM1662370	2707	2671	2474	2474	57	53	134	134
GSE68476/GSM1673489	1681	1723	1577	1577	42	40	51	51
GSE68476/GSM1673522	460	463	418	418	13	11	26	26
GSE68476/GSM1673526	393	404	368	368	14	12	10	10
GSE68717/GSM1679545	489	489	436	436	18	16	23	23
GSE68717/GSM1679559	780	781	726	726	18	17	28	26
GSE68999/GSM1689849	321	312	284	284	11	9	14	14
GSE68999/GSM1689865	360	353	321	321	11	9	16	14
GSE69028/GSM1690432	488	484	438	438	17	15	18	17
GSE69613/GSM1704735	2578	2579	2410	2410	49	44	82	80
GSE69632/GSM1704974	2558	2577	2346	2346	61	58	119	118
GSE69632/GSM1704980	2920	2915	2716	2716	60	58	126	125
GSE70650/GSM1815569	390	401	370	370	13	11	4	3
GSE70650/GSM1815657	99	98	90	90	6	3	1	1
GSE70650/GSM1815691	278	282	252	252	12	10	11	9
GSE70650/GSM1815711	627	629	572	572	13	11	35	33
GSE70650/GSM1815718	268	266	238	238	15	13	12	11
GSE70650/GSM1815723	311	299	279	279	7	5	17	16
GSE70650/GSM1815784	448	447	416	416	14	12	12	12
GSE70650/GSM1815800	363	359	327	327	15	12	16	16
GSE70650/GSM1815808	731	738	674	674	21	18	23	23
GSE70653/GSM1815837	125	121	106	106	5	4	12	12
GSE70770/GSM1884772	524	501	463	463	15	11	32	32
GSE70770/GSM1884779	501	483	451	451	17	15	23	22
GSE70770/GSM1884790	974	903	845	845	30	28	75	75
GSE70770/GSM1884826	456	436	404	404	21	18	23	23
GSE70770/GSM1884829	706	686	650	650	17	14	36	35
GSE70770/GSM1884858	1019	986	930	930	29	27	52	52
GSE72150/GSM1856104	100	102	95	95	2	2	3	3
GSE72150/GSM1856121	63	63	63	63	0	0	0	0
GSE72150/GSM1856156	39	41	38	38	1	1	0	0
GSE72150/GSM1856158	53	53	53	53	0	0	0	0
GSE72209/GSM1857573	2379	2418	2222	2222	49	46	82	81
GSE7226/GSM173749	38	31	28	28	2	2	8	8
GSE7226/GSM173847	40	40	37	37	2	2	0	0
GSE7226/GSM173859	31	31	30	30	1	1	0	0
GSE7226/GSM173860	361	372	350	350	6	6	3	3
GSE7226/GSM173861	34	34	33	33	1	1	0	0
GSE7226/GSM173912	32	32	31	31	1	1	0	0
GSE7226/GSM173917	40	38	36	36	1	1	3	3
GSE7226/GSM173941	35	35	34	34	1	1	0	0
GSE7226/GSM173963	29	29	28	28	1	1	0	0
GSE7226/GSM174006	32	31	29	29	2	2	1	1
GSE7226/GSM174172	29	29	28	28	1	0	0	0
GSE7226/GSM174341	59	59	58	58	1	0	0	0
GSE7226/GSM174346	45	45	44	44	1	0	0	0
GSE7226/GSM174361	64	64	57	57	3	2	4	4
GSE7226/GSM174362	55	55	50	50	2	1	3	3
GSE7255/GSM174832	62	62	62	62	0	0	0	0
GSE72660/GSM1867561	522	511	465	465	16	13	24	24
GSE72660/GSM1867571	358	341	309	309	10	8	28	27
GSE72660/GSM1867590	142	141	137	137	2	2	2	2
GSE72667/GSM1867918	10017	9943	9383	9383	144	139	426	424
GSE73041/GSM1881326	286	290	266	266	10	10	5	5
GSE73791/GSM1902775	684	690	646	646	14	12	16	16
GSE73976/GSM1906972	6116	6054	5649	5649	120	116	296	296
GSE74239/GSM1915136	3083	3105	2890	2890	63	53	102	102
GSE74239/GSM1915200	2204	2189	2023	2023	51	49	103	102
GSE74555/GSM1922921	299	290	268	268	8	6	15	13
GSE75284/GSM1948830	1001	988	926	926	17	13	43	42
GSE75284/GSM1948850	670	650	610	610	15	11	37	35
GSE75314/GSM1949217	514	505	457	457	13	10	28	27
GSE75314/GSM1949225	573	564	515	515	18	16	26	25
GSE75314/GSM1949234	373	375	342	342	11	8	14	13
GSE76436/GSM2011606	1769	1756	1632	1632	28	24	94	94
GSE76436/GSM2011636	1961	1972	1831	1831	34	34	71	71
GSE76436/GSM2011700	2259	2275	2110	2110	36	33	87	85
GSE76436/GSM2011840	1905	1877	1720	1720	43	38	100	100
GSE76436/GSM2011879	3409	3367	3088	3088	79	74	196	195
GSE76436/GSM2011911	3356	3395	3130	3130	46	41	142	141
GSE76436/GSM2011928	3026	3015	2822	2822	55	52	108	108
GSE76436/GSM2011952	1469	1469	1380	1380	29	26	39	39
GSE76436/GSM2011985	8296	8284	7870	7870	96	94	279	278
GSE76436/GSM2012039	2721	2759	2581	2581	40	36	71	71
GSE76436/GSM2012069	2685	2676	2502	2502	35	34	112	112
GSE76436/GSM2012111	2461	2444	2291	2291	41	38	85	85
GSE76436/GSM2012149	2024	2029	1855	1855	37	34	97	96
GSE76730/GSM2036763	57	59	56	56	1	1	0	0
GSE76730/GSM2036779	76	74	73	73	0	0	3	3
GSE76730/GSM2036790	85	93	80	80	4	4	1	1
GSE76730/GSM2036855	76	78	75	75	1	1	0	0
GSE76730/GSM2036914	99	98	95	95	3	3	1	1
GSE77275/GSM2047128	910	767	707	707	15	13	175	175
GSE77275/GSM2047154	1473	1459	1381	1381	25	22	38	38
GSE77775/GSM2058989	1032	1013	932	932	25	24	66	65
GSE77775/GSM2058996	1958	1920	1849	1849	33	31	67	67
GSE77775/GSM2059027	444	447	407	407	13	10	17	17
GSE77995/GSM2064350	1338	1327	1210	1210	37	36	76	75
GSE7822/GSM187945	45	47	37	37	4	4	3	3
GSE78808/GSM2078089	55012	55014	53021	53021	389	378	1447	1447
GSE79187/GSM2087349	4921	4925	4594	4594	72	68	207	205
GSE79187/GSM2087354	26160	26109	24933	24933	214	207	914	913
GSE80736/GSM2135604	1949	1958	1816	1816	40	35	64	62
GSE8123/GSM201322	26	26	24	24	1	1	1	1
GSE8164/GSM202032	58	58	56	56	1	1	0	0
GSE83272/GSM2197936	1141	1121	1028	1028	29	26	69	68
GSE85594/GSM2278944	961	973	895	895	22	18	40	40
GSE85594/GSM2278946	298	298	273	273	8	6	13	13
GSE8567/GSM212675	2219	2211	2154	2154	10	8	49	49
GSE85814/GSM2284863	60	58	57	57	1	1	2	2
GSE85814/GSM2284864	40	40	40	40	0	0	0	0
GSE8721/GSM215918	28	28	28	28	0	0	0	0
GSE8721/GSM216003	27	27	27	27	0	0	0	0
GSE8721/GSM216030	25	25	25	25	0	0	0	0
GSE8721/GSM216190	27	27	27	27	0	0	0	0
GSE8721/GSM216191	25	25	25	25	0	0	0	0
GSE8721/GSM216196	23	23	23	23	0	0	0	0
GSE8721/GSM216220	29	29	29	29	0	0	0	0
GSE8721/GSM216242	29	29	29	29	0	0	0	0
GSE8721/GSM216277	29	29	29	29	0	0	0	0
GSE8721/GSM216309	30	30	30	30	0	0	0	0
GSE8721/GSM216312	28	28	28	28	0	0	0	0
GSE89398/GSM2368469	2574	2574	2433	2433	40	37	58	56
GSE89616/GSM2385448	2365	2335	2187	2187	36	33	115	114
GSE89616/GSM2385449	2528	2506	2342	2342	39	37	111	111
GSE89616/GSM2385453	6972	6968	6604	6604	94	91	230	229
GSE89616/GSM2385481	7739	7731	7287	7287	96	92	326	326
GSE90651/GSM2409901	672	676	620	620	19	17	21	20
GSE90651/GSM2409918	919	908	842	842	21	19	46	46
GSE90651/GSM2409941	666	664	635	635	12	10	13	13
GSE91072/GSM2420536	718	725	650	650	21	19	41	40
GSE9154/GSM231361	57	59	50	50	5	5	1	1
GSE93037/GSM2442874	225	226	185	185	11	9	27	27
GSE93037/GSM2442891	286	271	254	254	9	6	18	17
GSE93123/GSM2445059	386	396	361	361	4	4	21	21
GSE93886/GSM2464481	3476	3462	3253	3253	55	51	133	131
GSE95496/GSM2514582	347	330	307	307	12	10	19	18
GSE95496/GSM2514597	695	663	615	615	21	19	43	42
GSE95496/GSM2514618	466	453	423	423	18	16	13	13
GSE95496/GSM2514822	395	372	340	340	11	9	12	11
GSE95496/GSM2514844	270	255	231	231	14	10	16	15
GSE95496/GSM2515008	333	312	295	295	12	10	18	18
GSE95496/GSM2515011	395	372	344	344	19	16	18	18
GSE95496/GSM2515035	392	345	323	323	14	9	42	39
GSE95496/GSM2515220	467	445	406	406	17	16	28	27
GSE95496/GSM2515262	34856	34789	33771	33771	182	171	831	828
GSE95496/GSM2515265	580	572	505	505	21	18	40	40
GSE95496/GSM2515430	817	809	750	750	22	20	35	35
GSE95496/GSM2515437	307	304	272	272	10	8	16	14
GSE9585/GSM242137	71	71	66	66	3	2	2	2
GSE9585/GSM242139	43	43	42	42	1	0	0	0
GSE9585/GSM242197	141	142	133	133	4	4	3	3
GSE9611/GSM243076	52	52	47	47	4	4	0	0
GSE9611/GSM243093	54	54	53	53	0	0	0	0
GSE9635/GSM248261	72	74	66	66	5	4	0	0
GSE9635/GSM248272	42	42	40	40	2	1	0	0
GSE9635/GSM248337	117	119	112	112	5	4	0	0
GSE9635/GSM248634	83	79	76	76	2	2	5	5
GSE9829/GSM248821	48	48	44	44	2	2	0	0
GSE9829/GSM248823	38	42	34	34	3	3	0	0
GSE9829/GSM248969	606	606	592	592	2	2	10	10
